# Supplementary material for: EGR1 drives cell proliferation by directly stimulating TFEB transcription in response to starvation
Source: PLoS Biol. 2023 Mar 8;21(3):e3002034. doi: 10.1371/journal.pbio.3002034 (PMC9994711; doi:10.1371/journal.pbio.3002034)
Supplement: S1 Raw Images — (ZIP) [file pbio.3002034.s007.zip]

Archive with 8 entries (7 files):
- S1_Raw images/
- __MACOSX/._S1_Raw images
- S1_Raw images/.DS_Store
- __MACOSX/S1_Raw images/._.DS_Store
- S1_Raw images/Slide3.tiff
- __MACOSX/S1_Raw images/._Slide3.tiff
- S1_Raw images/Slide2.tiff
- __MACOSX/S1_Raw images/._Slide2.tiff
